# Supplementary material for: Query-seeded iterative sequence similarity searching improves selectivity 5–20-fold
Source: Nucleic Acids Res. 2016 Dec 6;45(7):e46. doi: 10.1093/nar/gkw1207 (PMC5605230; doi:10.1093/nar/gkw1207)
Supplement: Supplementary Data [file gkw1207_supplementary_data.zip]

Archive with 1 entries (1 files):
- nar-02847-met-n-2016-File011.pdf
